# Supplementary material for: Aberrant Resting-State Functional Connectivity in MDD and the Antidepressant Treatment Effect—A 6-Month Follow-Up Study
Source: Brain Sci. 2023 Apr 23;13(5):705. doi: 10.3390/brainsci13050705 (PMC10216051; doi:10.3390/brainsci13050705)
Supplement: Supplementary file 1 [file brainsci-13-00705-s001.zip]

Archive with 1 entries (1 files):
- brainsci-2317183-supplementary.pdf
